# Supplementary material for: Increasing Knowledge and Self-Efficacy on Differences in Sex Development (DSD): A Team-Based Learning Activity for Pediatric Residents
Source: MedEdPORTAL. 2021 Feb 23;17:11105. doi: 10.15766/mep_2374-8265.11105 (PMC7901252; doi:10.15766/mep_2374-8265.11105)
Supplement: Supplementary file 1 — Team Materials List.docxPre-Post Assessment iRAT Response Form.docxTBL Activity Slides.pptxStudent RAT.docxFacilitator RAT.docxFacilitator Team Application Activity.docxStudent Team Application Activity.docxAdrenal Enzyme Pathway Diagram.docxPrader Scale Handout.docx [file mep_2374-8265.11105-s001.zip]

Archive with 10 entries (10 files):
- A. Team Materials List.docx
- B. Pre-Post Assessment iRAT Response Form.docx
- C. TBL Activity Slides.pptx
- D. Student RAT.docx
- E. Facilitator RAT.docx
- F. Facilitator Team Application Activity.docx
- G. Student Team Application Activity.docx
- H. Adrenal Enzyme Pathway Diagram.docx
- I. Prader Scale Handout.docx
- _Educational_Summary_Report_11105.pdf
